# Supplementary material for: An Ignored Population in Emergency Department: Cardio-Oncology Patients
Source: Life (Basel). 2025 Apr 6;15(4):608. doi: 10.3390/life15040608 (PMC12028992; doi:10.3390/life15040608)
Supplement: Supplementary file 1 [file life-15-00608-s001.zip]

Archive with 1 entries (1 files):
- life-3537591-supplementary.pdf
